# Supplementary material for: The C terminus of p73 is essential for hippocampal development
Source: Proc Natl Acad Sci U S A. 2020 Jun 22;117(27):15694–701. doi: 10.1073/pnas.2000917117 (PMC7355003; doi:10.1073/pnas.2000917117)
Supplement: Supplementary File [file pnas.2000917117.sd01.xlsx]

## Sheet: Sheet1
N-terminal isoforms RT-qPCR		C-terminal isoforms RT-endpointPCR		Genotyping PCR		ISH probe PCR
Name	Sequence 5' - 3'	Name	Sequence 5' - 3'	Name	Sequence 5' - 3'	Name	Sequence 5' - 3'
mp73 TA F	TCGACCAAGACTCCGGCTA	mp73 alpha Fw	GAGGCCGGGAGAACTTTGAG	P3	TGCACAGCCAGTTGATGCTAC	Trp73 ISH Fw	GTAATACGACTCACTATAGGGCCCTTTGGTTGACTCCTATCGAC
mp73 TA R	CCTCCCCAGCTGGCTCT	mp73 alpha Rev	CAGTCATGGCTCTGCTTCAGG	P5	CCACCAGGAGGCTCTAACAAG	Trp73 ISH Rev	GAATTAACCCTCACTAAAGGGCAGAGGAAGGACAGGAGAAGAA
mp73 DN F	CTGCCTTCCTAGCCACAGAG	mp73 beta Fw	TCCTACAGAGGCCGAGTCACCTG	P1h	AGAGGTGGGTAATGATTGGACTG
mp73 DN R	ATGGGGTCACCGACGTAAAG	mp73 beta Rev	AGCCCCAAGGTCCTGACGAGGCT	P4a	GGAACTTCGGAATAGGAACTTCGG
		mp73 gamma Fw	TACAGAGGCCGCTCCGGGATGCT
		mp73 gamma Rev	CAGTCATGGCTCTGCTTCAGG
		mp73 zeta Fw	CAGAGGCCTTTTTTGACAGGG
		mp73 zeta Rev	CAGTCATGGCTCTGCTTCAGG
		mp73 epsilon Fw	TACAGAGGCCGCTCCGGGATGCT
		mp73 epsilon Rev	AGCCCCAAGGTCCTGACGAGGCT
		mp73 delta Fw	TCCTACAGAGGCCGACCTTGGGG
		mp73 delta Rev	CAGGTCCCACTTCCAAGAGCA
