# Supplementary material for: The C terminus of p73 is essential for hippocampal development
Source: Proc Natl Acad Sci U S A. 2020 Jun 22;117(27):15694–701. doi: 10.1073/pnas.2000917117 (PMC7355003; doi:10.1073/pnas.2000917117)
Supplement: Supplementary File [file pnas.2000917117.sd02.xlsx]

## Sheet: Sheet1
Name	IF	IHC	WB
p73 (Bethyl #IHC-00197-T)		1:200, 6h at 37°C
p73 (Bethyl #A300-126A)			1:300, o.n. at 4°C
Calretinin (Millipore, #MAB1568)	1:100, o.n. at 4°C		1:500, o.n. at 4°C
Reelin (Millipore, #MAB5366)		1:500, 1h at 37°C	1:500, o.n. at 4°C
GFAP (Dako, #Z0334)	1:100 o.n. at 4°C
Ki67 (Leica, #NCL-Ki67p)		1:500, 2h at 37°C
β-Tubulin (Santa Cruz #sc-5274)			1:1000, o.n. at 4°C
Nestin (Millipore, #MAB353)	1:100 o.n. at 4°C
